# Supplementary material for: A Risk Assessment of the Jaffe vs Enzymatic Method for Creatinine Measurement in an Outpatient Population
Source: PLoS One. 2015 Nov 24;10(11):e0143205. doi: 10.1371/journal.pone.0143205 (PMC4657986; doi:10.1371/journal.pone.0143205)
Supplement: S1 Data — (XLSX) [file pone.0143205.s006.xlsx]

## Sheet: Precision Data
Creatinine Jaffe and Enzymatic Precision
	Concentration 1				Concentration 2				Concentration 3				Concentration 4				Concentration 5
Day #	Enzymatic #1	Enzymatic #2	Jaffe #1	Jaffe #2	Enzymatic #1	Enzymatic #2	Jaffe #1	Jaffe #2	Enzymatic #1	Enzymatic #2	Jaffe #1	Jaffe #2	Enzymatic #1	Enzymatic #2	Jaffe #1	Jaffe #2	Enzymatic #1	Enzymatic #2	Jaffe #1	Jaffe #2
1	0.28	0.27	0.29	0.29	0.8	0.79	0.78	0.79	1.23	1.23	1.14	1.15	2.78	2.77	2.86	2.85	5.14	5.11	5.18	5.17
2	0.28	0.28	0.3	0.29	0.8	0.79	0.77	0.8	1.23	1.23	1.15	1.16	2.76	2.74	2.83	2.84	5.13	5.15	5.15	5.17
3	0.29	0.29	0.31	0.3	0.81	0.81	0.79	0.77	1.25	1.25	1.13	1.17	2.78	2.78	2.81	2.85	5.18	5.12	5.12	5.2
4	0.29	0.29	0.3	0.29	0.81	0.81	0.78	0.78	1.24	1.25	1.13	1.14	2.77	2.78	2.81	2.85	5.14	5.18	5.17	5.18
5	0.28	0.28	0.3	0.29	0.82	0.8	0.77	0.78	1.22	1.22	1.1	1.16	2.76	2.78	2.83	2.83	5.15	5.21	5.17	5.21
6	0.29	0.29	0.28	0.28	0.81	0.81	0.77	0.79	1.24	1.24	1.12	1.13	2.79	2.8	2.83	2.84	5.18	5.17	5.13	5.14
7	0.29	0.29	0.29	0.29	0.81	0.81	0.78	0.77	1.23	1.24	1.14	1.13	2.79	2.78	2.79	2.81	5.14	5.15	5.09	5.09
8	0.27	0.27	0.28	0.28	0.79	0.78	0.77	0.77	1.2	1.19	1.12	1.12	2.73	2.72	2.78	2.83	5.07	5.06	5.12	5.14
9	0.27	0.27	0.28	0.29	0.79	0.78	0.76	0.77	1.2	1.21	1.1	1.13	2.73	2.71	2.81	2.81	5.03	5.07	5.12	5.17
10	0.27	0.26	0.29	0.28	0.78	0.77	0.75	0.77	1.2	1.21	1.11	1.12	2.69	2.69	2.77	2.8	5	5.02	5.09	5.12
11	0.28	0.27	0.29	0.29	0.79	0.79	0.77	0.77	1.21	1.21	1.15	1.14	2.73	2.72	2.82	2.83	5.07	5.06	5.1	5.13
12	0.28	0.28	0.28	0.31	0.78	0.78	0.76	0.78	1.2	1.2	1.13	1.12	2.73	2.72	2.81	2.85	5.04	5.02	5.1	5.16
13	0.27	0.28	0.29	0.29	0.79	0.77	0.78	0.76	1.2	1.19	1.13	1.09	2.69	2.68	2.83	2.81	5.02	5.03	5.14	5.13
14	0.27	0.27	0.29	0.29	0.77	0.77	0.78	0.78	1.19	1.2	1.12	1.13	2.7	2.71	2.85	2.82	5.04	5.03	5.12	5.15
15	0.28	0.28	0.29	0.29	0.79	0.8	0.78	0.77	1.22	1.22	1.11	1.12	2.73	2.74	2.85	2.86	5.04	5.07	5.12	5.14
16	0.27	0.27	0.28	0.28	0.78	0.78	0.77	0.76	1.2	1.2	1.12	1.13	2.7	2.71	2.79	2.82	5.04	5.04	5.1	5.14
17	0.28	0.27	0.28	0.28	0.78	0.78	0.76	0.77	1.22	1.22	1.12	1.14	2.69	2.73	2.81	2.83	5	5.04	5.07	5.09
18	0.28	0.27	0.28	0.27	0.79	0.79	0.76	0.77	1.16	1.17	1.07	1.08	2.69	2.7	2.79	2.81	5.01	5.05	5.1	5.12
19	0.27	0.27	0.28	0.29	0.79	0.78	0.75	0.76	1.21	1.2	1.11	1.12	2.71	2.73	2.83	2.84	5.05	5.08	5.1	5.14
20	0.28	0.28			0.78	0.79	0.77	0.79	1.22	1.21	1.12	1.13	2.72	2.72	2.81	2.78	5.04	5.05	5.05	5.01
