# Supplementary material for: A Risk Assessment of the Jaffe vs Enzymatic Method for Creatinine Measurement in an Outpatient Population
Source: PLoS One. 2015 Nov 24;10(11):e0143205. doi: 10.1371/journal.pone.0143205 (PMC4657986; doi:10.1371/journal.pone.0143205)
Supplement: S3 Data — (XLSX) [file pone.0143205.s008.xlsx]

## Sheet: Data for Biological Variability
Case	eGFR ml/min	Collected
1	98	2014-07-06 11:44:00
1	98	2014-07-08 10:52:00
1806	93	2013-07-27 10:55:00
1806	96	2014-06-10 16:02:00
5968	63	2013-11-04 09:37:00
5968	49	2014-02-14 11:50:00
7225	58	2013-11-15 13:46:00
7225	53	2014-03-07 09:13:00
12159	92	2013-07-20 10:35:00
12159	89	2014-06-09 09:23:00
16515	50	2013-12-17 09:37:00
16515	59	2014-06-30 14:45:00
33478	70	2014-04-14 12:43:00
33478	67	2014-06-09 13:13:00
34872	46	2013-10-07 09:44:00
34872	46	2014-02-21 10:28:00
36250	70	2014-01-20 08:18:00
36250	69	2014-07-12 08:04:00
36927	33	2014-01-14 11:40:00
36927	37	2014-07-14 13:25:00
44186	69	2013-09-03 12:03:00
44186	72	2014-05-03 11:24:00
56793	75	2014-02-21 09:31:00
56793	78	2014-03-03 12:20:00
66380	50	2013-07-19 08:41:00
66380	49	2014-05-20 10:10:00
70463	45	2013-10-30 08:26:00
70463	19	2014-04-27 09:58:00
78143	46	2014-03-07 11:38:00
78143	45	2014-06-23 15:35:00
82673	80	2013-11-09 08:50:00
82673	88	2013-12-06 15:59:00
105459	52	2013-07-27 11:08:00
105459	64	2013-12-23 15:09:00
105954	13	2013-08-13 09:52:00
105954	12	2013-09-14 15:45:00
108693	75	2013-11-12 11:15:00
108693	86	2014-05-07 13:00:00
109344	51	2013-12-14 10:42:00
109344	55	2014-04-12 11:53:00
110342	76	2013-10-28 16:22:00
110342	76	2014-06-09 11:24:00
111590	49	2013-08-11 14:35:00
111590	49	2013-12-01 11:07:00
116680	46	2013-08-02 08:18:00
116680	59	2014-05-18 09:20:00
116802	45	2013-12-21 15:32:00
116802	43	2014-04-08 13:06:00
132420	68	2014-01-07 15:57:00
132420	74	2014-03-03 15:26:00
137717	91	2014-02-11 10:32:00
137717	91	2014-05-18 12:57:00
138567	91	2014-02-17 14:47:00
138567	90	2014-04-05 10:01:00
146057	68	2013-11-09 08:47:00
146057	78	2014-04-12 09:02:00
153210	89	2013-10-11 11:29:00
153210	77	2014-06-02 09:51:00
156113	97	2014-02-15 14:40:00
156113	97	2014-06-09 16:53:00
162376	87	2013-10-15 08:04:00
162376	89	2013-12-09 10:13:00
163167	94	2013-11-03 08:12:00
163167	94	2014-01-21 14:58:00
165710	45	2013-09-27 12:00:00
165710	50	2014-01-10 11:15:00
167318	80	2013-08-06 15:23:00
167318	79	2014-05-03 08:35:00
174082	76	2013-09-30 10:58:00
174082	83	2014-01-17 08:40:00
179670	51	2014-03-03 12:04:00
179670	45	2014-06-07 13:06:00
196038	88	2014-03-11 11:06:00
196038	68	2014-06-08 11:21:00
218048	70	2013-10-13 10:59:00
218048	62	2014-01-04 11:18:00
229514	97	2013-08-13 10:33:00
229514	101	2014-06-01 09:00:00
234183	79	2014-02-07 10:32:00
234183	76	2014-03-01 10:46:00
255001	82	2013-09-07 12:45:00
255001	69	2014-06-02 13:11:00
262639	91	2013-11-30 08:06:00
262639	78	2014-06-03 08:05:00
263207	48	2013-08-06 10:24:00
263207	44	2014-02-18 09:04:00
275822	75	2014-03-23 11:06:00
275822	78	2014-04-05 16:55:00
285722	84	2013-08-19 11:33:00
285722	73	2014-02-17 10:37:00
287108	97	2013-08-23 09:58:00
287108	98	2013-10-05 12:43:00
288528	51	2014-05-12 10:01:00
288528	52	2014-06-03 12:00:00
316280	68	2014-03-17 17:24:00
316280	62	2014-03-28 14:20:00
316626	48	2013-12-21 14:44:00
316626	48	2014-01-10 12:21:00
319795	80	2013-11-22 13:29:00
319795	85	2014-05-18 09:25:00
323184	51	2013-11-22 17:32:00
357844	61	2013-11-08 11:00:00
357844	66	2013-11-29 14:00:00
361119	62	2014-01-05 15:13:00
361119	59	2014-06-21 10:22:00
366887	14	2013-10-12 12:16:00
366887	15	2013-11-08 09:34:00
378801	90	2013-09-10 11:57:00
378801	83	2013-12-17 12:05:00
382010	72	2013-07-27 17:20:00
382010	75	2014-02-23 09:35:00
383271	38	2013-10-08 09:05:00
383271	37	2014-04-22 11:08:00
389790	78	2013-08-04 14:27:00
389790	91	2014-02-07 15:20:00
390613	76	2014-05-02 09:38:00
390613	79	2014-06-07 11:30:00
391786	88	2013-09-16 10:06:00
391786	93	2013-12-29 10:27:00
416601	68	2013-10-06 14:31:00
416601	77	2014-04-01 14:06:00
423314	68	2013-09-22 15:52:00
423314	65	2013-11-23 15:57:00
445102	45	2013-07-16 17:54:00
445102	49	2013-10-08 09:00:00
445566	61	2013-08-30 08:09:00
445566	70	2014-04-25 11:06:00
457165	84	2014-01-05 11:20:00
457165	82	2014-04-29 16:22:00
472025	43	2013-08-12 15:38:00
472025	55	2014-06-28 18:00:00
478187	81	2013-12-22 11:18:00
478187	82	2014-05-10 10:51:00
487344	40	2013-09-06 09:56:00
487344	33	2014-07-12 12:06:00
503917	94	2013-11-15 16:30:00
503917	81	2013-12-27 13:59:00
505575	50	2013-09-03 14:43:00
505575	44	2014-05-23 12:40:00
525351	87	2014-05-03 12:40:00
525351	78	2014-06-08 07:43:00
532042	41	2013-12-27 13:57:00
532042	45	2014-06-27 11:03:00
536770	8	2013-12-27 09:47:00
536770	10	2014-02-16 13:00:00
541405	84	2014-02-03 14:33:00
541405	86	2014-02-17 14:27:00
544614	97	2013-12-22 10:14:00
544614	93	2014-04-22 09:25:00
555588	77	2013-08-13 09:35:00
555588	67	2014-04-20 08:33:00
558980	20	2013-07-30 16:48:00
558980	22	2013-10-15 14:53:00
561875	64	2013-10-26 16:09:00
561875	69	2014-05-04 11:43:00
586492	26	2013-11-09 09:05:00
586492	27	2014-04-22 10:15:00
590923	31	2013-11-17 11:14:00
590923	39	2014-01-18 10:13:00
619136	73	2013-07-19 17:39:00
619136	62	2014-01-19 15:24:00
621116	33	2013-09-02 16:14:00
621116	34	2014-03-31 11:20:00
624541	103	2013-10-08 16:25:00
624541	104	2014-04-22 15:15:00
632229	25	2013-07-23 10:20:00
632229	30	2014-01-14 12:28:00
637370	54	2013-08-11 14:26:00
637370	62	2013-11-23 12:34:00
638071	56	2013-09-30 14:39:00
638071	62	2013-10-22 11:20:00
667713	52	2014-04-26 08:15:00
667713	42	2014-05-19 16:40:00
670321	90	2014-02-25 11:38:00
670321	94	2014-04-13 12:00:00
671723	83	2013-11-10 11:03:00
671723	91	2014-05-18 09:37:00
671963	56	2014-06-02 16:05:00
671963	44	2014-06-24 11:07:00
672952	55	2013-10-11 10:58:00
672952	56	2014-05-12 10:43:00
677780	74	2013-08-03 14:06:00
677780	63	2014-02-02 16:05:00
681005	54	2013-11-16 15:18:00
681005	61	2014-01-27 11:26:00
685311	84	2013-12-14 15:30:00
685311	78	2014-06-15 16:59:00
705117	30	2013-08-31 12:30:00
705117	41	2013-11-03 10:34:00
724274	76	2013-07-26 15:51:00
724274	74	2013-09-20 15:28:00
725165	34	2013-09-21 15:30:00
725165	33	2014-04-07 16:40:00
733225	78	2014-04-07 08:54:00
733225	86	2014-04-22 11:29:00
737714	66	2013-11-03 12:46:00
737714	68	2014-01-07 16:19:00
743638	27	2013-08-09 16:26:00
743638	38	2014-04-04 11:34:00
747242	64	2014-05-23 09:22:00
747242	70	2014-06-16 09:48:00
760675	58	2013-09-22 11:41:00
760675	63	2014-01-10 16:57:00
761102	62	2013-11-29 10:41:00
761102	68	2014-03-11 13:38:00
769238	53	2014-06-23 08:13:00
769238	54	2014-07-13 08:02:00
771523	57	2013-08-24 08:53:00
771523	59	2014-03-09 08:40:00
780128	88	2013-08-31 15:50:00
780128	90	2014-02-15 17:06:00
781853	80	2013-10-15 08:51:00
781853	85	2014-06-06 08:26:00
783032	76	2014-01-13 09:52:00
783032	66	2014-04-16 10:31:00
786092	65	2013-08-25 09:12:00
786092	64	2014-04-27 09:56:00
789278	103	2013-10-21 09:07:00
789278	99	2014-06-22 09:03:00
797352	99	2013-08-25 17:03:00
797352	105	2014-06-14 11:29:00
810529	57	2013-08-23 17:00:00
810529	58	2013-10-14 10:00:00
810842	86	2014-01-12 12:25:00
810842	86	2014-05-02 09:34:00
812334	54	2014-04-11 14:19:00
812334	52	2014-04-13 16:10:00
822888	30	2013-10-07 10:31:00
822888	31	2014-02-14 12:11:00
831791	57	2014-01-17 14:02:00
831791	61	2014-03-31 15:13:00
847935	96	2013-11-01 10:13:00
847935	94	2014-05-10 16:17:00
861225	55	2013-08-30 08:39:00
861225	56	2014-01-10 08:31:00
880590	91	2013-12-10 09:24:00
880590	75	2014-07-08 08:35:00
892815	94	2013-07-28 16:21:00
892815	80	2014-07-13 14:12:00
893813	50	2013-09-02 11:37:00
893813	54	2014-04-11 11:43:00
899893	81	2013-12-16 14:20:00
899893	76	2014-06-02 11:41:00
905001	84	2014-01-28 14:15:00
905001	71	2014-07-12 11:02:00
928331	78	2013-10-21 12:07:00
928331	63	2014-04-26 11:39:00
929262	58	2013-08-23 12:38:00
929262	44	2014-03-19 15:15:00
936118	32	2014-04-15 09:58:00
936118	33	2014-05-10 13:29:00
937027	73	2013-12-27 17:10:00
937027	77	2014-02-28 16:10:00
938354	92	2014-04-05 15:55:00
938354	90	2014-06-14 15:37:00
939000	90	2013-08-04 13:51:00
939000	75	2014-04-07 14:02:00
947521	72	2013-09-27 11:05:00
947521	65	2014-03-28 10:57:00
948668	44	2013-09-30 19:24:00
948668	39	2014-06-02 18:53:00
953940	74	2014-02-21 17:30:00
953940	80	2014-05-03 10:56:00
957693	90	2013-07-22 11:23:00
957693	98	2014-04-29 15:08:00
959881	64	2014-01-06 10:22:00
959881	72	2014-04-11 16:45:00
966018	70	2013-10-11 12:38:00
966018	72	2014-03-09 11:33:00
966347	78	2013-09-06 08:40:00
966347	92	2014-05-07 09:20:00
977461	44	2013-11-04 08:56:00
977461	54	2014-05-16 08:41:00
1000154	24	2013-10-06 10:54:00
1000154	61	2014-03-15 14:30:00
1007044	54	2013-08-20 16:30:00
1007044	42	2014-04-29 12:23:00
1013025	48	2013-10-04 09:59:00
1013025	53	2014-01-04 10:03:00
1013091	71	2013-10-13 09:35:00
1013091	68	2014-06-24 09:50:00
1013875	85	2013-10-28 08:44:00
1013875	90	2014-05-12 11:48:00
1013916	85	2013-12-22 12:30:00
1013916	80	2014-04-18 14:10:00
1016590	66	2013-12-31 11:10:00
1016590	64	2014-06-10 11:33:00
1034607	97	2014-01-12 09:20:00
1034607	104	2014-04-20 12:41:00
1036200	57	2014-01-11 17:22:00
1036200	56	2014-02-11 16:00:00
1042775	72	2014-01-12 13:04:00
1042775	64	2014-07-01 11:52:00
1042900	101	2013-09-15 09:41:00
1042900	104	2014-05-13 14:20:00
1046256	93	2014-01-07 10:46:00
1046256	86	2014-07-13 11:53:00
1047751	69	2013-08-23 08:55:00
1047751	78	2013-12-27 09:08:00
1060067	92	2013-10-20 14:30:00
1060067	81	2014-03-22 15:50:00
1060314	88	2013-10-08 08:48:00
1060314	91	2014-04-21 15:40:00
1060629	104	2013-08-26 11:14:00
1060629	105	2014-05-06 12:38:00
1066519	50	2013-07-15 10:54:00
1066519	65	2013-10-12 09:34:00
1075148	56	2013-12-03 13:06:00
1075148	60	2014-06-07 15:13:00
1089026	53	2014-01-06 15:28:00
1089026	55	2014-04-14 13:42:00
1093322	76	2013-11-15 18:00:00
1093322	77	2014-04-08 09:03:00
1105193	69	2013-09-03 08:28:00
1105193	68	2014-04-06 08:30:00
1109014	84	2013-07-20 15:10:00
1109014	85	2014-07-05 11:04:00
1122660	28	2013-11-01 11:30:00
1122660	32	2014-04-04 12:42:00
1125266	82	2013-10-07 14:36:00
1125266	82	2014-04-08 09:23:00
1128616	88	2014-01-04 08:44:00
1128616	85	2014-04-13 08:26:00
1129408	114	2013-10-14 08:52:00
1129408	107	2014-03-03 07:46:00
1149020	93	2013-11-08 12:03:00
1149020	75	2014-04-12 15:40:00
1154322	99	2013-10-28 13:39:00
1154322	96	2013-12-01 14:18:00
1156906	95	2013-08-13 12:22:00
1156906	84	2014-05-03 19:27:00
1157501	64	2013-11-16 08:02:00
1157501	65	2014-05-16 12:53:00
1179263	19	2013-12-27 14:00:00
1179263	20	2014-01-20 14:02:00
1179594	54	2013-10-01 18:00:00
1179594	78	2013-11-03 12:30:00
1181310	79	2013-07-28 12:52:00
1181310	81	2013-12-13 14:20:00
1182117	70	2013-09-30 11:31:00
1182117	98	2014-03-02 11:17:00
1194849	75	2013-08-11 10:05:00
1194849	50	2013-10-07 17:22:00
1223046	77	2013-07-26 11:38:00
1223046	59	2014-05-26 14:58:00
1226973	99	2014-03-18 11:50:00
1226973	90	2014-07-08 10:13:00
1238572	50	2013-11-23 09:48:00
1238572	55	2014-03-03 16:48:00
1285523	58	2014-02-24 13:47:00
1285523	70	2014-05-11 13:04:00
1285591	99	2013-10-27 10:05:00
1285591	91	2014-05-25 14:49:00
1288593	78	2013-07-26 09:56:00
1288593	60	2014-02-14 10:16:00
1304505	112	2013-08-13 12:38:00
1304505	62	2014-01-26 13:35:00
1314108	51	2013-10-07 09:55:00
1314108	53	2014-03-24 10:30:00
1319728	90	2013-08-07 09:35:00
1319728	88	2014-03-07 08:30:00
1325991	95	2014-02-24 15:15:00
1325991	115	2014-05-24 17:55:00
1329347	71	2014-02-07 08:38:00
1329347	64	2014-04-27 10:05:00
1341031	76	2013-10-20 14:15:00
1341031	69	2014-02-18 10:27:00
1341384	16	2013-10-13 13:58:00
1341384	17	2014-02-08 14:31:00
1341855	112	2013-10-04 10:55:00
1341855	115	2014-04-21 13:00:00
1342795	47	2014-05-26 11:55:00
1342795	51	2014-05-31 14:44:00
1343123	68	2013-09-09 14:53:00
1343123	70	2013-10-13 14:03:00
1343397	57	2013-07-16 10:04:00
1343397	53	2013-08-04 11:36:00
1354328	54	2013-10-19 13:24:00
1354328	51	2013-12-23 16:15:00
1357489	101	2013-12-22 08:26:00
1357489	94	2014-06-01 08:33:00
1360235	85	2013-12-22 09:56:00
1360235	74	2014-03-29 09:54:00
1360582	72	2013-08-27 09:51:00
1360582	75	2014-01-08 08:33:00
1361061	102	2013-07-22 12:57:00
1361061	102	2014-01-13 12:56:00
1362521	99	2013-11-10 11:24:00
1362521	73	2014-06-29 19:37:00
1364517	8	2013-12-11 12:50:00
1364517	98	2013-12-20 10:03:00
1368105	72	2013-10-12 12:27:00
1368105	90	2014-05-11 12:07:00
1384177	73	2013-10-04 11:55:00
1384177	86	2014-01-10 09:05:00
1388840	72	2014-02-23 09:13:00
1388840	60	2014-06-22 12:40:00
1394126	69	2013-10-12 17:17:00
1394126	69	2014-03-28 12:17:00
1396859	104	2013-09-11 12:59:00
1396859	19	2014-05-16 13:54:00
1396908	71	2013-09-28 09:28:00
1396908	66	2013-12-29 10:16:00
1403878	77	2013-10-06 14:20:00
1403878	68	2014-02-22 09:35:00
1403919	106	2014-04-14 10:59:00
1403919	108	2014-04-19 12:31:00
1404272	66	2013-12-03 10:30:00
1417209	74	2013-08-19 15:23:00
1417209	79	2014-02-21 15:50:00
1419091	66	2013-11-22 13:33:00
1419091	102	2014-03-01 13:56:00
1419172	73	2013-12-07 10:39:00
1419172	72	2014-05-20 17:29:00
1423381	47	2013-11-29 15:04:00
1423381	49	2014-01-07 16:03:00
1425963	81	2014-03-22 08:00:00
1425963	86	2014-06-07 08:43:00
1427630	88	2013-08-24 08:21:00
1427630	84	2013-11-20 08:10:00
1432447	46	2013-08-18 14:39:00
1432447	51	2013-09-22 16:15:00
1444674	62	2014-03-02 09:24:00
1444674	62	2014-06-28 11:09:00
1446589	83	2013-10-04 13:27:00
1446589	78	2014-01-05 11:15:00
1450541	60	2014-01-04 12:08:00
1450541	66	2014-02-21 10:08:00
1458857	65	2013-12-14 09:49:00
1458857	62	2014-06-25 10:10:00
1464523	80	2013-09-20 11:33:00
1464523	77	2014-03-08 10:49:00
1487294	101	2013-09-07 13:04:00
1487294	102	2014-03-25 10:26:00
1492912	59	2013-11-26 08:42:00
1492912	58	2013-12-21 09:13:00
1497721	85	2014-02-07 17:29:00
1497721	99	2014-03-09 15:55:00
1499882	83	2013-10-21 10:49:00
1499882	79	2013-11-01 08:46:00
1505847	85	2013-11-29 12:04:00
1505847	81	2014-02-24 16:17:00
1507786	98	2013-08-31 15:09:00
1507786	106	2013-12-27 10:59:00
1507960	97	2013-09-06 17:03:00
1507960	95	2014-02-07 10:37:00
1508354	49	2013-10-27 11:37:00
1508354	54	2014-04-19 10:32:00
1509271	101	2014-01-19 13:14:00
1509271	100	2014-02-02 15:36:00
1510235	90	2013-09-10 11:11:00
1510235	84	2014-03-22 09:22:00
1510293	58	2013-12-14 12:07:00
1510293	75	2014-03-31 11:45:00
1511746	104	2014-01-17 10:59:00
1511746	104	2014-04-18 10:53:00
1512678	82	2013-08-13 07:54:00
1512678	87	2014-02-14 09:53:00
1521935	90	2013-12-25 09:48:00
1521935	81	2014-07-14 16:24:00
1523469	77	2014-03-18 17:19:00
1523469	86	2014-05-24 11:15:00
1529392	29	2013-08-04 10:18:00
1529392	30	2014-07-06 10:40:00
1530283	79	2014-01-26 14:23:00
1530283	83	2014-07-13 16:04:00
1531918	85	2013-11-18 16:15:00
1531918	84	2014-03-31 12:24:00
1540745	60	2013-11-04 15:09:00
1540745	65	2014-01-25 11:58:00
1544209	39	2013-12-06 09:54:00
1544209	52	2014-03-24 13:07:00
1546437	88	2013-12-13 08:29:00
1546437	87	2014-05-16 09:39:00
1552517	76	2013-09-10 08:20:00
1552517	71	2014-03-11 08:10:00
1559654	44	2013-09-01 10:07:00
1559654	49	2013-11-15 15:53:00
1561147	65	2013-08-23 10:06:00
1561147	73	2014-02-22 09:33:00
1561296	102	2014-01-21 12:26:00
1561296	101	2014-04-22 10:06:00
1562912	33	2013-08-24 12:35:00
1562912	27	2014-06-24 12:43:00
1567996	87	2013-09-09 12:00:00
1567996	74	2013-09-25 18:35:00
1577325	44	2013-08-24 13:49:00
1577325	41	2014-06-16 17:23:00
1577896	32	2013-08-05 09:57:00
1577896	49	2013-10-19 09:18:00
1581700	84	2013-08-13 10:22:00
1581700	101	2013-09-17 10:57:00
1585732	105	2014-03-11 16:02:00
1585732	103	2014-03-25 15:11:00
1589901	109	2014-01-06 13:30:00
1589901	103	2014-02-28 12:41:00
1593834	58	2013-12-06 11:55:00
1593834	61	2014-02-18 09:15:00
1602429	95	2013-10-14 09:43:00
1602429	71	2014-07-12 10:06:00
1604326	64	2013-09-29 15:09:00
1604326	59	2013-11-18 16:13:00
1604798	63	2013-07-20 14:22:00
1604798	51	2014-06-13 09:04:00
1609417	100	2013-08-04 08:19:00
1609417	94	2013-09-28 11:16:00
1612775	90	2013-11-17 16:43:00
1612775	90	2014-06-29 10:48:00
1615028	62	2013-07-27 15:19:00
1615028	72	2014-02-04 17:01:00
1622568	55	2013-10-07 13:21:00
1622568	52	2014-01-18 14:52:00
1631594	75	2013-08-18 16:08:00
1631594	68	2014-03-01 10:38:00
1637426	95	2013-10-21 15:03:00
1637426	93	2014-01-20 12:25:00
1647318	79	2013-11-17 15:27:00
1647318	83	2014-05-17 13:28:00
1648631	65	2013-10-19 14:34:00
1648631	58	2014-04-12 17:53:00
1649150	84	2013-09-09 14:48:00
1649150	79	2013-10-06 12:17:00
1662134	82	2013-09-29 08:59:00
1662134	80	2014-06-24 09:29:00
1670229	111	2013-12-06 15:51:00
1670229	108	2014-06-23 16:14:00
1673529	86	2013-11-23 15:14:00
1673529	99	2013-12-13 08:24:00
1701107	106	2014-03-10 08:01:00
1701107	107	2014-07-14 20:04:00
1711528	81	2013-10-13 09:47:00
1711528	78	2014-01-10 08:50:00
1713862	113	2013-08-12 09:01:00
1713862	104	2013-11-24 11:45:00
1714802	111	2013-08-26 11:07:00
1714802	117	2013-10-21 10:54:00
1720214	109	2013-07-23 11:55:00
1720214	108	2014-01-28 09:17:00
1729811	77	2013-12-27 10:33:00
1729811	79	2014-06-27 10:06:00
1731659	63	2013-10-14 11:20:00
1731659	58	2014-05-19 11:40:00
1733919	55	2013-08-12 15:06:00
1733919	56	2014-02-10 09:52:00
1735420	70	2013-08-24 14:51:00
1735420	54	2014-02-22 08:24:00
1738406	47	2013-10-07 12:43:00
1738406	41	2014-03-24 12:42:00
1742499	105	2013-11-25 16:19:00
1742499	107	2013-12-16 10:07:00
1746764	83	2014-03-18 09:33:00
1746764	82	2014-07-12 10:44:00
1747324	91	2013-09-29 10:23:00
1747324	93	2013-11-29 09:12:00
1754527	63	2013-09-07 15:51:00
1754527	61	2013-11-23 14:33:00
1768346	98	2013-10-08 09:54:00
1768346	93	2014-01-27 11:00:00
1769015	98	2013-07-21 14:47:00
1769015	97	2014-04-02 08:47:00
1771631	97	2014-04-27 12:53:00
1771631	114	2014-06-23 14:15:00
1775549	39	2013-10-01 15:00:00
1775549	32	2014-06-09 16:08:00
1778709	85	2013-10-06 07:50:00
1791481	60	2013-10-20 16:08:00
1791481	64	2014-01-28 13:59:00
1794127	72	2013-10-22 09:20:00
1794127	70	2014-02-08 12:08:00
1796834	72	2013-10-20 12:48:00
1796834	71	2014-06-03 10:18:00
1805255	52	2013-07-30 09:00:00
1805255	57	2013-08-18 18:18:00
1806758	103	2013-11-10 12:51:00
1806758	98	2014-05-25 16:09:00
1808845	103	2014-01-14 15:55:00
1808845	66	2014-05-08 10:15:00
1817046	107	2013-08-30 16:35:00
1817046	102	2013-09-15 09:25:00
1820973	60	2013-12-29 11:45:00
1820973	51	2014-03-16 09:03:00
1826235	67	2014-04-06 10:05:00
1826235	65	2014-05-20 11:53:00
1827415	63	2013-12-23 07:59:00
1827415	71	2014-05-10 07:50:00
1843255	83	2013-10-27 17:22:00
1843255	69	2013-11-30 13:11:00
1844245	106	2013-08-27 11:25:00
1844245	106	2014-07-01 11:47:00
1850227	91	2014-02-21 14:40:00
1850227	92	2014-05-23 13:11:00
1850269	58	2013-09-13 15:41:00
1850269	58	2014-03-07 12:14:00
1851902	65	2013-08-13 08:41:00
1851902	63	2014-03-03 11:14:00
1852290	110	2014-03-21 15:29:00
1852290	109	2014-07-04 15:54:00
1852925	74	2013-09-23 17:06:00
1852925	93	2013-11-04 09:52:00
1865647	69	2013-09-07 17:10:00
1865647	66	2014-02-22 14:12:00
1875721	78	2014-04-15 14:00:00
1875721	73	2014-04-25 08:00:00
1890011	70	2014-02-02 11:54:00
1890011	68	2014-03-10 15:33:00
1891247	85	2013-08-03 09:54:00
1891247	94	2014-07-04 15:58:00
1895438	95	2013-10-08 11:11:00
1895438	87	2014-02-22 10:35:00
1901179	60	2013-09-02 10:17:00
1901179	59	2014-04-19 09:35:00
1910857	105	2013-09-07 08:43:00
1910857	110	2014-05-06 08:06:00
1914527	77	2013-09-23 12:08:00
1914527	69	2014-06-22 14:44:00
1914561	104	2013-07-27 11:25:00
1914561	103	2013-11-24 13:25:00
1915418	73	2014-02-24 09:40:00
1915418	73	2014-04-22 08:36:00
1920791	98	2014-01-12 09:42:00
1920791	97	2014-03-03 09:51:00
1922637	86	2013-09-29 08:22:00
1922637	72	2014-02-01 08:43:00
1926077	95	2013-09-20 16:18:00
1926077	108	2014-06-09 14:17:00
1928106	108	2013-11-01 08:25:00
1928106	105	2014-02-07 08:00:00
1929138	30	2013-08-06 12:00:00
1929138	35	2013-12-06 11:15:00
1930790	55	2013-08-18 10:46:00
1930790	61	2014-02-16 12:39:00
1936456	68	2013-08-27 10:55:00
1936456	71	2014-07-08 09:19:00
1949839	105	2014-03-09 09:50:00
1949839	96	2014-07-06 09:58:00
1953674	63	2014-04-05 17:38:00
1953674	57	2014-06-02 19:06:00
1954284	67	2013-07-30 10:37:00
1954284	73	2014-04-14 11:13:00
1955589	87	2013-10-01 11:02:00
1955589	84	2014-03-25 10:30:00
1961290	66	2013-08-13 07:43:00
1961290	69	2014-04-15 07:48:00
1963211	83	2013-08-06 09:11:00
1963211	80	2014-03-14 11:01:00
1964631	82	2013-09-09 12:52:00
1964631	81	2014-02-07 11:56:00
1965390	84	2013-10-28 12:19:00
1965390	63	2014-01-31 09:53:00
1970736	107	2013-07-16 12:45:00
1970736	107	2013-11-30 14:38:00
1971471	61	2013-08-09 10:45:00
1971471	58	2014-02-07 09:40:00
1972294	75	2013-09-23 15:40:00
1972294	69	2014-01-28 09:57:00
1972377	78	2013-07-22 13:42:00
1972377	76	2014-05-30 10:57:00
1974274	70	2013-11-22 09:11:00
1974274	73	2014-04-28 10:57:00
1977559	105	2013-07-27 08:29:00
1977559	103	2014-05-10 09:55:00
1990693	66	2013-09-20 15:14:00
1990693	63	2014-03-30 11:19:00
1996723	99	2013-09-23 09:59:00
1996723	84	2014-06-03 08:58:00
2000955	65	2013-08-14 08:31:00
2000955	70	2013-12-28 11:05:00
2008148	92	2013-08-26 12:54:00
2008148	79	2013-09-01 13:10:00
2009724	49	2013-10-12 09:48:00
2009724	56	2014-01-20 09:16:00
2018717	69	2013-12-13 09:43:00
2018717	68	2014-03-07 13:05:00
2037941	75	2014-02-21 08:11:00
2037941	81	2014-06-21 10:13:00
2058573	77	2013-12-07 08:49:00
2058573	59	2014-06-08 14:08:00
2059258	83	2013-08-20 17:22:00
2059258	76	2014-02-28 16:24:00
2065255	38	2013-08-03 12:51:00
2065255	39	2013-10-04 12:02:00
2065734	94	2013-11-29 16:01:00
2065734	110	2014-06-07 17:10:00
2069481	57	2014-02-24 09:18:00
2069481	58	2014-04-21 10:14:00
2078274	47	2014-03-18 11:43:00
2078274	41	2014-03-28 11:35:00
2081236	91	2013-11-01 11:15:00
2081236	89	2014-04-04 14:40:00
2083869	77	2013-09-08 12:46:00
2083869	80	2014-01-19 13:03:00
2087465	70	2014-02-11 12:18:00
2087465	79	2014-05-04 10:35:00
2097191	76	2013-10-22 08:30:00
2097191	65	2014-04-05 08:24:00
2106736	94	2013-09-06 14:20:00
2106736	96	2014-02-24 14:30:00
2112642	75	2013-11-25 10:40:00
2112642	78	2014-02-01 12:23:00
2115464	70	2013-12-21 11:35:00
2115464	68	2014-05-10 11:47:00
2118236	87	2013-09-02 12:03:00
2118236	68	2014-01-10 15:28:00
2130132	55	2013-08-24 12:17:00
2130132	50	2013-12-17 09:08:00
2133474	58	2013-11-26 10:12:00
2133474	80	2014-05-26 09:55:00
2136001	92	2013-08-17 10:16:00
2136001	93	2013-10-18 11:20:00
2136371	37	2013-09-02 11:47:00
2136371	35	2013-12-25 12:35:00
2139696	83	2013-08-06 16:37:00
2139696	81	2013-11-29 09:35:00
2141801	96	2014-02-07 10:02:00
2141801	88	2014-05-03 11:50:00
2143978	35	2013-09-21 09:49:00
2143978	67	2013-10-20 12:09:00
2145051	69	2013-11-05 10:37:00
2145051	75	2014-03-28 09:28:00
2150239	86	2014-04-11 12:33:00
2150239	76	2014-06-07 10:58:00
2156525	40	2013-10-20 12:44:00
2156525	39	2014-02-22 14:32:00
2165469	70	2014-02-15 09:53:00
2165469	61	2014-05-16 17:33:00
2165518	84	2013-07-30 09:14:00
2165518	87	2013-10-11 14:11:00
2174155	52	2014-06-27 11:36:00
2174155	49	2014-06-28 12:03:00
2176614	114	2013-10-13 09:37:00
2176614	112	2014-01-20 09:09:00
2177894	106	2014-04-07 13:52:00
2177894	98	2014-05-30 14:22:00
2182861	96	2013-12-27 16:02:00
2182861	96	2014-04-26 12:23:00
2185144	78	2013-10-29 15:25:00
2185144	76	2014-02-17 08:31:00
2196513	42	2014-04-26 12:51:00
2196513	43	2014-07-12 16:10:00
2202253	79	2013-07-15 08:49:00
2202253	81	2014-07-13 08:15:00
2204382	114	2013-11-03 16:40:00
2204382	117	2014-05-06 08:16:00
2209887	61	2013-12-20 15:07:00
2209887	63	2014-06-20 13:03:00
2213549	110	2013-08-24 10:06:00
2213549	106	2014-02-04 08:44:00
2214084	81	2014-05-19 16:12:00
2214084	85	2014-06-02 12:29:00
2223902	83	2013-09-28 08:50:00
2223902	89	2014-02-07 08:10:00
2230487	78	2014-01-07 16:45:00
2230487	78	2014-03-29 10:50:00
2238729	104	2013-07-16 10:53:00
2238729	111	2014-05-03 14:03:00
2241939	102	2013-11-15 14:19:00
2241939	105	2014-01-13 12:20:00
2247803	45	2013-12-10 14:54:00
2247803	36	2014-05-16 14:23:00
2251342	61	2013-10-05 11:14:00
2251342	64	2014-04-05 11:18:00
2255054	99	2013-10-19 13:02:00
2255054	86	2014-05-25 16:43:00
2260963	60	2013-10-08 09:06:00
2260963	71	2014-05-20 12:25:00
2265847	67	2013-08-18 14:30:00
2265847	70	2014-03-04 09:36:00
2269271	68	2013-10-14 09:43:00
2269271	68	2014-06-20 12:45:00
2270790	77	2013-12-20 08:54:00
2270790	75	2014-06-27 09:06:00
2273858	66	2013-11-01 10:26:00
2273858	53	2014-05-02 11:41:00
2277842	73	2013-08-25 10:38:00
2277842	68	2014-01-10 10:13:00
2281638	34	2013-10-19 13:30:00
2281638	37	2014-06-22 09:14:00
2283055	111	2013-10-15 09:24:00
2283055	110	2014-04-15 09:51:00
2283906	84	2013-09-07 10:02:00
2283906	80	2014-03-31 09:01:00
2285093	59	2013-07-30 15:16:00
2285093	66	2014-05-30 16:10:00
2291241	85	2014-04-25 09:37:00
2291241	80	2014-04-25 12:09:00
2293054	13	2013-07-20 15:50:00
2293054	17	2014-01-27 17:32:00
2295630	104	2013-10-22 07:55:00
2295630	76	2014-04-28 09:07:00
2310635	31	2013-10-21 09:11:00
2310635	29	2014-05-04 11:35:00
2311180	81	2014-01-21 11:06:00
2311180	87	2014-03-04 09:21:00
2313985	91	2013-07-19 12:52:00
2313985	92	2013-10-19 08:19:00
2331722	75	2013-09-06 11:09:00
2331722	78	2013-11-24 10:49:00
2338290	68	2013-08-11 13:19:00
2338290	71	2014-02-23 14:51:00
2339733	69	2013-07-19 16:31:00
2339733	63	2013-09-27 16:39:00
2341119	93	2014-01-17 09:53:00
2341119	89	2014-04-06 08:35:00
2343065	71	2013-09-14 11:08:00
2343065	79	2013-12-20 13:55:00
2345005	27	2013-08-23 14:39:00
2345005	13	2014-06-29 09:57:00
2345623	86	2013-12-01 08:38:00
2345623	78	2014-06-24 11:48:00
2348009	45	2014-06-03 17:11:00
2348009	43	2014-06-14 16:56:00
2353660	101	2013-12-14 11:10:00
2353660	94	2014-04-12 12:02:00
2354006	94	2013-09-02 10:16:00
2354006	102	2013-11-30 10:08:00
2358991	79	2013-09-07 19:01:00
2363089	11	2014-03-10 20:15:00
2363089	12	2014-05-28 20:20:00
2382427	41	2013-09-06 14:38:00
2382427	51	2014-01-07 16:29:00
2384564	73	2013-11-29 13:15:00
2384564	62	2014-07-12 09:55:00
2392989	78	2013-10-19 12:10:00
2392989	74	2013-12-29 12:04:00
2395826	76	2013-08-18 09:06:00
2395826	73	2014-06-08 08:36:00
2396444	65	2013-07-16 15:23:00
2396444	62	2014-01-10 14:47:00
2399967	55	2013-07-26 08:22:00
2399967	52	2014-05-04 09:22:00
2403562	42	2013-10-13 12:52:00
2403562	51	2014-01-18 11:41:00
2404263	34	2014-05-27 11:04:00
2404263	37	2014-07-12 10:58:00
2410774	70	2014-01-14 09:13:00
2410774	67	2014-06-23 08:34:00
2411079	93	2014-01-07 10:03:00
2411079	101	2014-02-23 12:29:00
2411243	82	2013-11-30 11:29:00
2411243	76	2014-06-16 12:15:00
2413644	57	2013-09-18 09:28:00
2413644	53	2014-05-25 09:04:00
2416038	80	2013-07-28 10:30:00
2416038	84	2014-01-21 09:45:00
2417076	70	2013-07-20 07:36:00
2417076	83	2013-12-22 15:34:00
2423611	75	2013-08-05 16:35:00
2423611	82	2014-03-30 10:27:00
2428536	101	2013-09-29 11:22:00
2428536	107	2013-12-31 10:49:00
2432141	90	2013-09-20 17:09:00
2432141	101	2014-04-18 16:49:00
2437876	76	2013-07-23 09:19:00
2437876	71	2014-01-25 07:58:00
2442479	26	2014-06-22 17:29:00
2442479	30	2014-06-27 09:58:00
2445045	65	2013-08-17 11:48:00
2445045	62	2014-04-21 09:23:00
2449425	107	2013-11-04 15:33:00
2449425	102	2014-06-16 16:35:00
2453791	79	2013-09-03 10:38:00
2453791	80	2014-05-02 12:00:00
2459739	88	2013-09-15 16:42:00
2459739	85	2014-03-14 12:12:00
2468005	55	2013-07-21 15:50:00
2468005	63	2013-12-24 12:56:00
2473599	58	2014-01-28 16:08:00
2473599	59	2014-06-02 11:07:00
2483093	77	2013-07-16 12:40:00
2483093	75	2013-10-07 11:20:00
2488796	76	2013-10-05 08:25:00
2488796	80	2014-04-05 08:30:00
2489398	80	2013-09-30 11:57:00
2489398	90	2014-02-03 12:53:00
2504749	109	2013-08-26 14:22:00
2504749	96	2013-11-29 12:20:00
2519152	110	2014-05-24 11:41:00
2519152	113	2014-06-06 11:06:00
2520655	75	2014-01-26 15:12:00
2520655	73	2014-04-18 14:42:00
2521811	63	2013-08-24 11:14:00
2521811	60	2014-03-01 18:26:00
2535019	58	2013-09-28 09:43:00
2535019	62	2014-02-01 09:50:00
2537196	67	2013-08-20 07:54:00
2537196	66	2014-05-25 09:02:00
2538483	73	2014-02-23 15:04:00
2538483	77	2014-05-19 11:36:00
2540835	97	2013-07-26 08:30:00
2540835	94	2014-06-16 09:57:00
2541122	29	2014-06-20 11:54:00
2541122	28	2014-06-30 11:40:00
2543763	29	2013-12-07 09:15:00
2543763	26	2014-06-03 17:01:00
2550264	92	2013-10-25 07:47:00
2550264	92	2014-05-26 08:00:00
2552550	70	2014-03-08 14:16:00
2552550	58	2014-05-04 11:50:00
2558324	52	2014-01-25 12:43:00
2558324	62	2014-06-13 13:25:00
2562424	97	2013-08-26 14:02:00
2562424	96	2014-01-24 10:20:00
2568753	70	2013-11-09 08:05:00
2568753	71	2014-06-01 08:59:00
2571601	59	2013-10-30 10:16:00
2572491	30	2013-08-03 15:04:00
2572491	41	2013-10-12 16:39:00
2577556	79	2013-08-11 11:23:00
2577556	89	2014-03-24 10:43:00
2596366	116	2013-10-15 13:51:00
2596366	110	2014-05-20 10:38:00
2603327	61	2013-10-07 09:10:00
2603327	77	2014-03-04 08:41:00
2608848	74	2014-06-07 11:21:00
2608848	62	2014-06-29 09:20:00
2617015	73	2013-11-01 13:57:00
2617015	81	2014-04-14 11:30:00
2624044	39	2013-07-16 12:39:00
2624044	48	2014-06-06 14:06:00
2628135	93	2013-10-12 11:57:00
2628135	90	2014-05-30 12:11:00
2630959	43	2013-08-19 09:00:00
2630959	47	2014-02-21 07:35:00
2632360	44	2014-04-20 16:19:00
2632360	45	2014-05-28 17:31:00
2644363	74	2013-11-02 12:30:00
2644363	71	2014-03-21 07:31:00
2646236	81	2013-12-29 16:04:00
2646236	77	2014-03-24 13:49:00
2649157	33	2013-10-20 15:38:00
2649157	35	2013-11-23 10:07:00
2651773	93	2013-10-06 16:01:00
2651773	76	2013-11-19 15:22:00
2651806	82	2013-08-03 11:57:00
2651806	88	2014-07-14 16:27:00
2653512	96	2013-11-08 12:00:00
2653512	95	2014-07-13 15:18:00
2654908	66	2013-11-10 11:38:00
2654908	81	2014-05-04 11:13:00
2655370	62	2013-09-13 09:41:00
2655370	68	2014-03-07 12:41:00
2661897	50	2014-02-10 14:54:00
2661897	50	2014-03-03 10:24:00
2664345	45	2013-09-13 11:45:00
2664345	73	2013-11-22 10:44:00
2665137	71	2013-12-20 12:03:00
2665137	69	2014-06-09 11:17:00
2679000	43	2014-04-20 14:58:00
2679000	33	2014-06-07 15:35:00
2680120	62	2013-12-23 10:49:00
2680120	57	2014-06-09 09:17:00
2680665	56	2013-10-12 16:53:00
2680665	62	2014-02-11 07:52:00
2685838	49	2013-12-22 11:05:00
2685838	47	2014-03-24 11:15:00
2688064	86	2013-11-09 16:08:00
2688064	83	2014-01-04 09:28:00
2689955	66	2013-10-20 09:10:00
2689955	76	2014-04-22 14:27:00
2699663	37	2013-07-15 10:27:00
2699663	40	2014-01-12 14:04:00
2719215	39	2014-01-12 15:54:00
2719215	29	2014-06-10 14:53:00
2721510	78	2013-08-11 09:05:00
2721510	83	2014-06-03 16:08:00
2725801	36	2013-10-19 11:08:00
2725801	39	2014-04-25 12:22:00
2726848	59	2014-02-16 10:28:00
2726848	94	2014-05-23 13:03:00
2733835	104	2013-10-13 14:03:00
2733835	106	2014-02-21 08:06:00
2735625	84	2013-08-23 09:58:00
2735625	90	2014-06-02 09:48:00
2742037	73	2013-12-27 08:14:00
2742037	84	2014-03-09 09:01:00
2748826	96	2013-11-01 12:07:00
2748826	95	2013-12-06 08:03:00
2753833	58	2013-10-01 08:32:00
2753833	56	2014-04-28 16:45:00
2756540	55	2013-12-27 12:08:00
2756540	56	2014-04-27 16:47:00
2765242	66	2013-10-04 11:41:00
2765242	70	2014-03-07 12:40:00
2780871	78	2013-08-23 08:25:00
2780871	78	2014-05-23 09:04:00
2782751	48	2013-10-18 09:39:00
2782751	50	2013-11-29 10:52:00
2786042	54	2013-08-03 17:01:00
2786042	44	2014-02-14 17:25:00
2787072	41	2013-11-26 12:30:00
2787072	43	2014-03-08 11:18:00
2792196	24	2013-09-01 12:40:00
2792196	23	2014-03-09 11:17:00
2825369	75	2013-09-13 10:56:00
2825369	70	2014-03-21 10:47:00
2826458	63	2013-08-27 13:30:00
2826458	65	2014-07-08 12:05:00
2828082	119	2013-12-22 17:11:00
2828082	112	2014-04-20 17:16:00
2829337	96	2013-10-28 09:07:00
2829337	101	2014-05-24 09:13:00
2832720	54	2014-01-31 10:29:00
2832720	68	2014-07-05 13:58:00
2833578	88	2014-02-03 14:47:00
2833578	69	2014-03-09 10:03:00
2835243	91	2013-08-14 09:13:00
2835243	96	2014-05-12 08:27:00
2845781	33	2013-12-09 15:21:00
2845781	33	2014-06-28 16:02:00
2846300	87	2013-09-07 16:17:00
2846300	81	2014-04-04 13:37:00
2847769	115	2014-04-05 14:20:00
2847769	116	2014-07-14 16:59:00
2848494	58	2013-09-20 11:36:00
2848494	75	2014-03-28 11:07:00
2849939	78	2013-08-19 07:34:00
2849939	79	2014-05-13 09:55:00
2858386	81	2013-09-01 15:11:00
2858386	81	2013-10-08 15:00:00
2864838	49	2013-11-22 11:45:00
2864838	53	2014-01-24 14:12:00
2868369	72	2013-07-30 15:46:00
2868369	74	2013-08-06 08:36:00
2870927	72	2013-10-11 11:43:00
2870927	79	2014-02-07 11:27:00
2871026	67	2014-02-11 08:59:00
2871026	63	2014-06-14 18:20:00
2875182	31	2013-08-17 09:56:00
2875182	36	2014-01-11 09:47:00
2878930	66	2013-12-14 15:59:00
2878930	75	2014-05-03 12:50:00
2888622	62	2013-08-02 16:29:00
2888622	63	2013-11-23 11:14:00
2909444	65	2013-07-27 16:33:00
2909444	69	2014-06-10 11:05:00
2929369	102	2013-08-25 12:35:00
2929369	100	2014-06-01 12:37:00
2931696	47	2013-10-28 15:15:00
2931696	68	2014-02-25 12:43:00
2935267	67	2014-01-13 09:04:00
2935267	65	2014-04-11 09:47:00
2937742	58	2013-08-20 12:04:00
2937742	64	2014-04-27 13:56:00
2943856	61	2014-01-17 17:05:00
2943856	57	2014-05-26 14:57:00
2944094	87	2013-09-15 11:29:00
2944094	95	2014-03-16 11:56:00
2945886	47	2014-04-20 11:40:00
2945886	53	2014-05-18 09:22:00
2950159	72	2013-08-24 10:28:00
2950159	65	2014-07-12 08:18:00
2953194	80	2013-12-10 09:40:00
2953194	76	2014-05-19 09:39:00
2956190	66	2013-08-05 08:15:00
2956190	71	2013-12-31 09:32:00
2957592	135	2013-08-11 13:31:00
2957592	135	2014-02-04 14:11:00
2961982	52	2014-03-02 11:15:00
2961982	68	2014-07-05 10:21:00
2972425	87	2013-07-19 12:53:00
2972425	87	2013-11-18 13:48:00
2976229	100	2013-09-22 10:50:00
2976229	99	2014-05-11 11:20:00
2978514	52	2013-10-06 08:36:00
2978514	49	2014-06-27 12:56:00
2981964	86	2013-09-21 09:16:00
2981964	81	2013-11-26 09:39:00
2986955	63	2013-09-03 08:52:00
2986955	64	2014-02-24 12:51:00
2992978	91	2013-11-02 10:39:00
2992978	78	2014-05-24 10:37:00
2993554	59	2013-10-18 16:59:00
2993554	59	2014-03-07 10:59:00
3011878	85	2014-05-21 10:06:00
3011878	95	2014-06-22 10:21:00
3013112	56	2013-09-13 09:14:00
3013112	59	2014-06-08 11:00:00
3017792	77	2013-07-26 13:37:00
3017792	83	2014-03-07 14:32:00
3025365	62	2013-11-22 09:40:00
3025365	66	2013-12-03 14:54:00
3026503	67	2013-12-30 09:54:00
3026503	60	2014-05-10 09:10:00
3026761	103	2014-04-22 15:33:00
3026761	105	2014-04-25 14:17:00
3034192	73	2014-01-25 15:45:00
3034192	81	2014-07-06 09:45:00
3035811	102	2013-07-15 14:47:00
3035811	106	2013-12-20 16:25:00
3036859	99	2014-03-04 16:39:00
3036859	101	2014-05-19 08:51:00
3038186	102	2014-01-24 11:16:00
3038186	97	2014-04-19 12:20:00
3040645	66	2013-09-14 16:09:00
3040645	73	2014-04-14 10:30:00
3051321	114	2013-08-31 14:20:00
3051321	109	2014-04-16 11:00:00
3062143	59	2013-10-07 15:36:00
3062143	58	2014-03-29 15:29:00
3062937	101	2013-09-01 15:31:00
3062937	101	2014-03-29 15:15:00
3064389	51	2014-02-17 16:17:00
3064389	54	2014-04-19 12:33:00
3064488	59	2014-02-18 11:07:00
3064488	62	2014-06-28 07:55:00
3064620	69	2013-10-18 11:03:00
3064620	67	2014-04-25 15:28:00
3064909	40	2013-08-24 16:45:00
3064909	44	2014-01-13 11:30:00
3068638	94	2013-08-05 12:55:00
3068638	87	2014-02-09 15:20:00
3070949	83	2013-12-22 09:55:00
3070949	88	2014-02-16 11:05:00
3074346	59	2013-07-16 13:57:00
3074346	49	2013-11-04 11:36:00
3076334	78	2014-04-19 10:40:00
3076334	72	2014-05-04 11:15:00
3079883	67	2014-02-23 10:54:00
3084519	82	2013-09-17 08:18:00
3084519	95	2014-02-11 08:20:00
3085418	80	2013-10-04 17:21:00
3085418	54	2014-01-25 14:11:00
3089189	35	2013-10-13 15:08:00
3089189	41	2014-05-02 14:45:00
3090153	66	2013-07-16 11:25:00
3090153	62	2014-06-15 11:35:00
3090872	75	2014-04-28 15:31:00
3090872	59	2014-06-03 15:56:00
3093570	83	2013-07-23 10:43:00
3093570	86	2014-02-09 17:42:00
3095384	69	2013-11-09 11:56:00
3095384	75	2013-11-30 12:07:00
3095897	42	2013-07-28 09:09:00
3095897	52	2014-05-18 08:47:00
3096003	84	2014-02-28 14:38:00
3096003	100	2014-06-29 13:57:00
3098146	88	2013-09-06 15:48:00
3098146	91	2014-02-11 14:38:00
3110448	93	2014-01-10 16:20:00
3110448	90	2014-06-03 14:29:00
3112336	107	2013-09-13 10:42:00
3112336	94	2014-07-14 09:37:00
3115215	88	2013-11-05 09:17:00
3115215	91	2014-05-23 10:20:00
3117253	87	2014-02-25 14:25:00
3117253	89	2014-04-29 12:16:00
3120116	63	2013-09-20 15:58:00
3120116	69	2014-01-17 10:04:00
3122270	71	2013-11-08 09:14:00
3122270	78	2014-06-03 12:16:00
3133374	39	2014-01-10 14:55:00
3133374	49	2014-02-28 15:30:00
3133952	93	2013-10-18 10:12:00
3133952	94	2014-06-06 14:49:00
3144620	56	2013-09-03 10:15:00
3144620	64	2013-12-29 12:25:00
3150444	85	2013-07-16 08:10:00
3150444	83	2014-01-25 08:17:00
3150832	56	2013-09-27 14:31:00
3150832	66	2013-10-08 14:43:00
3154122	94	2013-10-18 09:11:00
3154122	96	2014-06-24 10:18:00
3158019	52	2013-08-02 08:54:00
3158019	49	2014-06-28 08:53:00
3158273	107	2014-01-17 11:56:00
3158273	101	2014-01-25 10:55:00
3168521	93	2013-08-27 14:19:00
3168521	94	2014-02-28 09:56:00
3174948	10	2013-11-23 13:20:00
3174948	9	2014-02-01 16:31:00
3180152	34	2013-07-27 11:11:00
3180152	35	2014-01-25 11:53:00
3180938	95	2013-11-29 13:20:00
3180938	81	2014-06-15 15:35:00
3184179	64	2013-12-21 08:08:00
3184179	47	2014-01-19 14:49:00
3190880	83	2013-08-03 10:06:00
3190880	96	2013-12-28 09:58:00
3191721	83	2013-07-21 08:41:00
3191721	71	2014-04-15 08:07:00
3195301	83	2014-02-28 12:29:00
3195301	84	2014-04-14 12:48:00
3195746	69	2013-07-16 07:32:00
3195746	80	2013-12-03 14:14:00
3198706	101	2013-10-19 10:30:00
3198706	95	2014-02-18 15:06:00
3206808	59	2013-08-11 11:35:00
3206808	52	2014-06-20 11:12:00
3206941	51	2013-10-29 15:28:00
3206941	46	2014-04-25 17:18:00
3220429	78	2013-07-20 18:24:00
3220429	81	2014-06-30 10:17:00
3223068	86	2014-02-09 09:00:00
3223068	88	2014-03-07 10:52:00
3225024	48	2013-07-17 09:21:00
3225024	50	2014-02-09 09:21:00
3228547	80	2013-08-17 08:35:00
3228547	57	2014-07-06 14:18:00
3230923	76	2013-12-01 13:27:00
3230923	90	2014-06-11 11:18:00
3232540	49	2013-07-26 09:22:00
3232540	50	2013-07-26 10:06:00
3234380	89	2014-02-07 14:10:00
3234380	70	2014-06-20 13:03:00
3235055	64	2013-09-10 13:59:00
3235055	68	2014-01-19 16:19:00
3242802	68	2013-08-20 08:56:00
3242802	72	2014-05-04 10:00:00
3243397	70	2014-01-12 09:35:00
3243397	65	2014-04-14 10:17:00
3243628	85	2013-07-21 11:00:00
3243628	78	2013-11-10 12:53:00
3246789	79	2013-11-22 17:43:00
3246789	79	2014-06-24 14:20:00
3263957	101	2013-12-23 13:27:00
3263957	90	2014-04-25 12:02:00
3264377	71	2013-10-26 14:32:00
3264377	80	2014-05-16 12:00:00
3265599	36	2014-06-14 10:12:00
3265599	79	2014-06-22 12:47:00
3265664	121	2013-09-01 10:11:00
3265664	117	2014-01-25 13:10:00
3268511	80	2013-08-12 08:31:00
3268511	76	2014-06-28 08:08:00
3282915	70	2013-10-22 11:20:00
3282915	70	2014-03-16 13:04:00
3283989	12	2013-08-04 13:25:00
3286571	69	2014-02-28 11:12:00
3286571	73	2014-05-07 08:37:00
3289416	63	2013-08-06 11:12:00
3289416	66	2014-04-15 11:51:00
3290076	46	2014-01-28 11:26:00
3290076	40	2014-05-25 13:40:00
3291430	53	2014-03-16 10:37:00
3291430	29	2014-05-24 12:13:00
3298548	77	2013-08-23 14:40:00
3298548	74	2014-03-01 16:27:00
3300619	81	2013-09-28 08:16:00
3300619	95	2014-05-19 12:24:00
3303563	85	2013-11-30 15:11:00
3303563	81	2014-06-23 08:27:00
3305874	98	2013-08-09 11:13:00
3305874	90	2013-11-08 10:00:00
3307854	110	2014-04-20 15:37:00
3307854	110	2014-07-13 14:51:00
3308555	79	2013-09-07 15:31:00
3308555	86	2013-10-07 11:43:00
3310420	87	2014-01-25 11:26:00
3310420	87	2014-02-28 13:12:00
3315510	78	2013-08-19 09:05:00
3315510	78	2013-10-04 09:02:00
3320336	63	2013-10-28 09:36:00
3320336	61	2014-04-05 09:05:00
3321582	102	2013-11-25 09:05:00
3321582	85	2014-06-27 15:50:00
3324733	107	2013-11-01 12:07:00
3324733	111	2014-05-31 13:06:00
3325931	81	2013-07-28 09:19:00
3325931	79	2013-11-03 08:58:00
3327680	65	2013-08-17 11:27:00
3327680	64	2013-11-04 16:36:00
3330187	31	2013-08-04 10:03:00
3330187	23	2013-10-15 10:05:00
3332984	90	2013-09-01 16:30:00
3332984	92	2014-05-25 12:00:00
3342240	69	2013-09-23 12:32:00
3342240	72	2014-03-08 12:51:00
3346604	76	2013-12-30 13:41:00
3346604	70	2014-03-01 12:25:00
3352643	91	2013-10-19 12:23:00
3352643	81	2014-06-09 12:57:00
3362676	9	2014-05-11 13:54:00
3362676	10	2014-05-19 11:40:00
3366397	58	2013-08-31 13:38:00
3366397	54	2013-11-29 16:23:00
3368700	94	2014-03-17 14:47:00
3368700	90	2014-05-17 10:27:00
3376859	21	2013-09-07 12:33:00
3376859	57	2013-11-04 12:07:00
3383070	61	2013-10-26 11:35:00
3383070	46	2014-05-24 11:49:00
3384044	69	2013-12-17 15:45:00
3384044	66	2013-12-31 08:43:00
3388309	85	2013-09-03 17:35:00
3388309	91	2013-09-16 09:49:00
3390222	54	2014-01-17 09:01:00
3390222	68	2014-04-18 10:13:00
3391444	81	2013-10-05 18:27:00
3391444	67	2014-05-13 16:08:00
3396964	63	2014-03-01 09:22:00
3396964	71	2014-05-19 07:39:00
3400891	60	2013-08-05 10:01:00
3400891	50	2013-12-22 15:27:00
3408761	62	2013-09-02 13:34:00
3408761	44	2014-04-15 13:08:00
3411896	62	2013-11-01 15:33:00
3411896	64	2014-04-04 12:35:00
3413255	63	2014-01-26 13:32:00
3413255	54	2014-03-29 10:52:00
3418065	68	2014-03-08 12:27:00
3418065	70	2014-06-24 15:03:00
3421037	86	2013-09-21 10:51:00
3421037	86	2014-06-30 14:19:00
3421887	83	2014-01-07 10:51:00
3421887	86	2014-07-01 10:40:00
3427074	61	2014-02-25 15:09:00
3427074	58	2014-04-05 10:24:00
3427686	110	2014-02-22 10:49:00
3427686	111	2014-03-11 18:52:00
3428428	121	2013-12-13 10:37:00
3428428	137	2014-01-12 09:35:00
3430862	102	2013-07-16 10:47:00
3430862	105	2014-03-11 11:26:00
3441108	55	2013-08-10 09:17:00
3441108	60	2014-02-25 09:47:00
3442626	82	2013-09-08 09:40:00
3442626	81	2014-03-01 11:17:00
3446462	51	2013-08-02 12:00:00
3446462	67	2014-04-13 12:19:00
3450555	68	2013-08-17 09:46:00
3450555	54	2013-11-10 08:47:00
3451496	98	2013-08-13 17:45:00
3451496	86	2014-06-01 17:12:00
3452229	80	2014-03-07 09:41:00
3452229	86	2014-05-25 11:29:00
3458706	82	2014-01-25 07:46:00
3458706	83	2014-02-07 11:47:00
3460580	44	2013-09-27 09:22:00
3460580	45	2014-05-12 09:27:00
3463359	115	2014-01-24 12:21:00
3463359	116	2014-06-14 08:23:00
3465412	49	2013-11-19 14:10:00
3465412	46	2014-07-08 14:28:00
3468557	41	2014-01-07 12:08:00
3468557	38	2014-05-16 11:10:00
3470115	60	2013-11-01 15:45:00
3470115	66	2014-07-14 16:21:00
3470777	106	2014-01-14 15:27:00
3470777	103	2014-04-15 08:57:00
3471965	64	2013-10-04 07:41:00
3471965	86	2013-10-27 16:09:00
3472574	121	2013-08-19 12:43:00
3472574	112	2014-03-10 09:00:00
3473085	68	2013-10-18 17:21:00
3473085	64	2013-12-21 11:03:00
3488531	92	2013-09-13 12:15:00
3488531	96	2014-05-02 15:30:00
3489777	97	2013-10-21 15:49:00
3489777	93	2014-07-04 12:00:00
3490470	68	2013-09-27 08:09:00
3490470	63	2014-02-21 08:28:00
3500177	88	2013-09-24 13:53:00
3500177	86	2014-05-30 11:39:00
3503320	70	2013-09-02 09:52:00
3503320	77	2014-05-13 15:58:00
3504855	103	2014-05-02 15:36:00
3504855	78	2014-06-13 13:45:00
3507924	112	2014-01-12 10:25:00
3507924	106	2014-02-21 15:47:00
3511861	63	2013-08-19 15:00:00
3511861	77	2013-11-09 13:51:00
3522063	34	2013-08-23 15:15:00
3522063	44	2013-10-01 17:32:00
3531164	81	2013-09-24 13:53:00
3531164	67	2014-05-30 13:33:00
3536626	60	2013-12-06 10:39:00
3536626	62	2014-01-05 14:40:00
3537054	53	2014-01-07 17:12:00
3537054	48	2014-06-01 12:35:00
3540082	62	2013-07-27 09:56:00
3540082	65	2013-11-02 09:59:00
3547005	103	2013-10-19 15:33:00
3547005	101	2014-01-25 16:21:00
3550190	65	2013-12-02 10:29:00
3550190	65	2014-04-15 09:16:00
3553943	60	2013-10-01 09:06:00
3553943	64	2014-02-07 09:30:00
3554735	106	2013-10-21 16:42:00
3554735	103	2014-01-18 15:43:00
3562415	67	2013-10-27 15:59:00
3562415	72	2014-01-05 15:10:00
3578313	55	2013-10-08 11:29:00
3578313	54	2013-12-21 12:12:00
3580997	94	2013-08-03 14:31:00
3580997	91	2014-02-14 16:45:00
3581705	91	2013-09-01 10:18:00
3581705	89	2014-05-27 13:07:00
3585326	82	2013-09-16 10:58:00
3585326	81	2014-01-27 11:53:00
3596133	26	2014-06-03 10:07:00
3596133	30	2014-07-11 14:33:00
3596935	108	2013-07-15 12:31:00
3596935	107	2014-01-12 12:15:00
3601826	70	2013-10-13 15:00:00
3601826	77	2014-01-27 11:00:00
3602701	69	2013-10-06 09:07:00
3602701	43	2014-07-11 16:09:00
3612898	75	2013-11-10 14:50:00
3612898	66	2013-11-17 12:02:00
3620363	56	2013-10-27 09:50:00
3620363	53	2014-04-27 10:30:00
3624687	94	2013-07-28 10:05:00
3624687	94	2013-09-09 13:30:00
3631229	40	2013-08-30 11:58:00
3631229	39	2014-04-06 14:54:00
3637094	69	2013-11-24 15:49:00
3637094	66	2014-04-19 10:19:00
3641418	74	2013-09-09 11:31:00
3641418	77	2014-04-14 11:37:00
3642358	44	2013-11-23 14:47:00
3642358	57	2014-05-03 16:12:00
3643695	63	2014-03-04 09:51:00
3643695	50	2014-03-18 15:15:00
3645576	71	2014-02-18 12:52:00
3645576	60	2014-05-30 13:03:00
3652003	64	2014-04-15 10:29:00
3656052	80	2014-02-01 09:18:00
3657547	121	2013-10-26 16:43:00
3657547	118	2014-04-15 15:17:00
3669154	23	2013-09-30 11:32:00
3669154	34	2013-10-22 14:45:00
3673024	42	2013-12-20 12:21:00
3673024	35	2014-06-29 12:36:00
3673353	93	2014-03-10 15:05:00
3673353	90	2014-05-16 14:30:00
3682924	58	2014-04-18 10:46:00
3682924	39	2014-07-13 10:40:00
3703061	50	2014-01-10 09:31:00
3703061	59	2014-03-02 09:41:00
3708407	56	2013-10-14 14:53:00
3708407	55	2014-05-02 10:38:00
3723702	53	2013-11-19 08:43:00
3723702	52	2014-05-20 09:06:00
3725320	48	2013-10-25 11:33:00
3725320	34	2014-03-14 13:49:00
3725683	104	2013-08-02 12:34:00
3725683	107	2014-05-18 17:48:00
3729916	57	2013-12-21 10:03:00
3729916	64	2014-06-23 16:36:00
3733636	82	2013-11-17 15:55:00
3733636	80	2014-05-25 14:55:00
3742439	88	2014-06-02 07:59:00
3742439	88	2014-06-30 08:04:00
3743099	59	2014-03-28 11:10:00
3743099	69	2014-07-11 11:58:00
3755193	102	2013-07-30 12:03:00
3755193	70	2014-04-22 11:19:00
3758957	66	2014-02-09 10:20:00
3758957	79	2014-05-04 09:46:00
3765168	51	2013-08-27 17:33:00
3765168	46	2014-06-30 10:28:00
3766398	64	2013-09-23 12:01:00
3766398	58	2013-11-22 15:39:00
3768203	71	2013-08-10 15:40:00
3768203	80	2014-02-04 18:28:00
3773252	89	2013-09-30 12:49:00
3773252	95	2014-04-18 14:28:00
3773632	72	2013-11-17 09:39:00
3774507	113	2013-09-01 11:24:00
3774507	110	2014-03-01 11:05:00
3776480	66	2013-08-20 17:08:00
3776480	81	2014-04-14 08:23:00
3791205	94	2013-08-10 12:42:00
3791205	93	2013-12-22 09:54:00
3792096	68	2013-09-09 15:01:00
3792096	68	2013-10-18 08:56:00
3799686	96	2014-02-01 14:42:00
3799686	94	2014-05-31 14:50:00
3802613	55	2013-07-28 11:39:00
3802613	57	2013-08-30 10:20:00
3805633	80	2013-08-31 15:26:00
3805633	75	2014-02-01 15:23:00
3805807	56	2013-10-08 08:23:00
3805807	56	2014-01-10 09:18:00
3806600	60	2013-10-25 11:23:00
3806600	58	2014-06-24 13:09:00
3808174	87	2014-01-05 15:36:00
3808174	93	2014-07-06 14:38:00
3808869	88	2014-01-21 08:56:00
3808869	87	2014-04-18 10:33:00
3810800	99	2013-12-22 12:10:00
3810800	80	2014-03-23 10:45:00
3811558	115	2013-10-12 10:24:00
3811558	89	2014-06-30 14:24:00
3813157	88	2013-11-04 11:53:00
3813157	106	2014-06-23 14:29:00
3813503	107	2014-02-10 12:17:00
3813503	62	2014-07-14 10:08:00
3816143	69	2013-09-30 09:40:00
3816143	88	2013-12-31 09:31:00
3817703	97	2013-08-20 10:51:00
3817703	95	2013-11-24 09:36:00
3819197	77	2013-08-10 15:00:00
3819197	104	2013-12-06 17:08:00
3824584	49	2013-08-25 12:03:00
3824584	52	2014-03-17 12:16:00
3833915	69	2013-10-12 10:52:00
3833915	53	2013-12-17 15:42:00
3839715	103	2014-02-28 13:52:00
3839715	100	2014-05-30 13:35:00
3859838	87	2013-09-07 10:20:00
3859838	77	2014-04-07 09:20:00
3861719	100	2013-12-06 16:11:00
3861719	101	2014-02-07 14:10:00
3861727	112	2013-12-27 17:56:00
3861727	107	2014-02-24 12:25:00
3867891	56	2013-12-21 12:52:00
3867891	57	2014-07-05 13:00:00
3869037	88	2014-01-18 09:24:00
3869037	82	2014-06-01 16:25:00
3869920	62	2013-11-17 10:58:00
3869920	69	2014-01-17 14:34:00
3871867	98	2013-08-19 09:11:00
3871867	98	2014-06-08 08:32:00
3875925	68	2013-09-15 08:39:00
3875925	62	2014-03-29 08:32:00
3876808	41	2013-12-13 08:33:00
3876808	44	2014-03-01 08:34:00
3878325	93	2014-04-12 08:45:00
3878325	84	2014-04-18 08:04:00
3878888	57	2013-08-31 11:57:00
3878888	57	2013-12-03 12:30:00
3879779	73	2013-08-04 14:27:00
3879779	68	2014-02-21 16:06:00
3888110	70	2013-11-10 07:58:00
3888110	67	2014-02-23 10:03:00
3889019	80	2013-07-22 16:35:00
3889019	73	2014-01-13 11:01:00
3890017	74	2013-08-04 08:50:00
3890017	77	2013-09-21 09:14:00
3895866	74	2014-04-13 10:46:00
3895866	89	2014-05-23 15:50:00
3896088	92	2013-10-06 16:57:00
3896088	88	2013-11-15 10:16:00
3897440	46	2013-10-14 11:25:00
3897440	57	2014-05-12 15:06:00
3908867	59	2013-09-21 09:04:00
3908867	64	2014-02-23 09:16:00
3922437	107	2014-02-25 11:24:00
3922437	113	2014-06-08 15:33:00
3923104	72	2013-12-16 08:46:00
3923104	78	2014-03-01 08:39:00
3927958	73	2014-02-08 13:11:00
3927958	80	2014-03-21 13:39:00
3942609	29	2013-09-06 15:03:00
3942609	32	2014-06-27 08:40:00
3943600	33	2014-04-07 16:58:00
3943600	35	2014-04-15 15:26:00
3945752	97	2013-09-23 12:51:00
3945752	80	2014-05-05 15:34:00
3952848	127	2013-10-14 13:35:00
3952848	123	2014-06-21 14:47:00
3952872	74	2013-12-28 10:28:00
3952872	60	2014-07-14 11:53:00
3958012	85	2013-11-29 16:25:00
3958012	86	2014-05-31 15:31:00
3958466	66	2013-08-30 13:24:00
3958466	60	2013-10-11 13:53:00
3959456	94	2013-07-15 10:16:00
3959456	93	2014-06-24 11:17:00
3961197	67	2013-07-15 15:38:00
3961197	78	2014-04-15 09:55:00
3962600	70	2013-08-13 08:38:00
3962600	68	2013-11-19 08:53:00
3965380	83	2013-12-27 11:32:00
3965380	83	2014-04-20 15:58:00
3971841	123	2013-07-16 16:11:00
3971841	119	2014-03-24 10:58:00
3971873	99	2013-11-03 07:51:00
3971873	96	2014-06-07 07:50:00
3973612	74	2013-12-23 13:42:00
3973612	67	2014-02-16 11:15:00
3983223	94	2014-02-17 11:57:00
3983223	92	2014-05-25 10:17:00
3986087	81	2013-10-08 15:09:00
3986087	96	2014-03-01 15:28:00
3986649	83	2013-07-15 12:25:00
3986649	92	2014-04-14 09:53:00
3991550	62	2013-10-13 15:09:00
3991550	62	2014-07-14 12:55:00
3991623	30	2013-09-06 15:27:00
3991623	32	2014-02-21 12:48:00
3992787	58	2013-10-13 10:21:00
3992787	49	2014-02-03 08:56:00
3996541	83	2013-07-30 11:39:00
3996541	99	2014-04-21 12:25:00
4002421	64	2013-10-29 09:35:00
4002421	65	2014-02-16 11:40:00
4004516	92	2013-08-31 10:19:00
4004516	99	2014-01-28 09:50:00
4006992	45	2013-08-31 08:51:00
4006992	54	2014-01-04 16:17:00
4013955	105	2013-10-12 15:01:00
4021191	85	2013-09-27 11:00:00
4021191	98	2014-03-08 09:50:00
4022221	55	2013-09-24 10:02:00
4022221	44	2014-06-09 08:54:00
4025011	77	2013-11-16 09:12:00
4025011	63	2014-04-26 09:20:00
4028310	115	2013-12-28 11:10:00
4028310	104	2014-03-11 10:21:00
4031883	70	2014-01-06 13:17:00
4031883	73	2014-04-06 10:20:00
4033135	47	2013-08-10 13:55:00
4033135	36	2014-02-08 14:46:00
4037856	82	2013-07-21 11:13:00
4037856	76	2014-02-17 13:16:00
4046000	67	2013-12-10 08:32:00
4046000	72	2014-06-29 09:55:00
4051203	52	2013-11-01 15:45:00
4051203	47	2014-05-16 13:50:00
4055709	28	2013-12-03 10:17:00
4055709	33	2014-06-15 11:28:00
4068596	79	2013-12-01 17:07:00
4068596	82	2014-06-23 14:52:00
4070857	79	2013-08-03 15:11:00
4070857	100	2013-10-29 14:37:00
4072737	59	2013-11-22 16:40:00
4072737	64	2013-12-06 15:52:00
4073925	18	2013-10-06 11:46:00
4073925	21	2014-01-24 14:15:00
4075096	70	2014-03-31 10:18:00
4075096	78	2014-04-08 12:35:00
4076052	47	2013-07-28 15:35:00
4076052	51	2014-06-07 17:40:00
4076325	97	2013-08-13 13:51:00
4076325	98	2014-02-28 15:52:00
4079660	87	2013-10-14 14:15:00
4079660	85	2014-01-06 12:45:00
4086598	100	2013-12-21 13:34:00
4086598	86	2014-06-01 09:01:00
4089229	60	2013-08-17 09:43:00
4089229	67	2014-05-11 12:28:00
4092777	102	2013-07-15 11:33:00
4092777	96	2014-06-14 11:00:00
4105702	52	2014-01-14 09:00:00
4105702	57	2014-07-04 11:20:00
4106114	71	2013-08-24 07:59:00
4106114	63	2014-05-26 08:03:00
4111312	104	2014-02-07 09:57:00
4111312	110	2014-06-27 10:18:00
4114341	113	2014-06-21 18:43:00
4114341	122	2014-07-13 09:16:00
4125445	58	2014-04-25 12:20:00
4125445	60	2014-06-27 11:23:00
4129035	60	2013-09-13 14:53:00
4129035	57	2014-04-26 14:20:00
4145906	85	2013-10-01 10:35:00
4145906	92	2014-01-12 13:21:00
4155327	63	2014-02-04 10:14:00
4155327	57	2014-05-06 15:43:00
4167893	67	2013-10-21 12:06:00
4167893	68	2014-01-25 10:23:00
4176125	115	2013-10-07 13:24:00
4176125	102	2014-02-11 12:13:00
4176969	61	2013-10-11 08:30:00
4176969	68	2014-04-13 14:44:00
4177141	72	2014-01-25 15:04:00
4186869	96	2013-09-30 10:00:00
4186869	89	2014-04-21 10:51:00
4194424	97	2013-10-21 16:48:00
4194424	77	2014-02-17 15:41:00
4197080	103	2013-12-23 10:11:00
4197080	104	2014-06-27 07:59:00
4203350	55	2013-09-29 10:23:00
4203350	57	2014-03-16 09:51:00
4203796	48	2013-07-30 09:24:00
4203796	55	2014-03-04 08:28:00
4223671	108	2013-09-13 15:57:00
4223671	101	2013-12-20 10:32:00
4225750	63	2014-03-04 12:59:00
4225750	51	2014-06-08 11:59:00
4226508	62	2013-07-16 11:03:00
4226508	82	2014-04-13 12:50:00
4231392	92	2013-08-10 16:36:00
4231392	97	2014-04-06 15:17:00
4234032	77	2014-02-24 09:54:00
4234032	86	2014-06-01 11:16:00
4236135	84	2014-01-12 14:20:00
4236135	86	2014-04-13 14:20:00
4237919	70	2013-09-17 11:36:00
4237919	71	2014-05-26 09:25:00
4239155	85	2013-09-08 08:58:00
4239254	112	2013-12-29 11:41:00
4239254	111	2014-01-21 10:37:00
4244750	55	2013-08-20 11:50:00
4244750	51	2014-05-27 12:20:00
4249732	38	2013-12-24 13:13:00
4249732	48	2014-01-21 12:46:00
4249940	50	2013-08-11 16:47:00
4249940	46	2014-02-28 16:07:00
4251647	70	2013-08-09 14:43:00
4251647	68	2014-07-12 10:20:00
4265251	113	2013-07-27 15:28:00
4265251	114	2013-10-19 13:41:00
4270540	33	2013-12-24 14:07:00
4270540	40	2013-12-30 14:37:00
4270697	96	2013-08-02 11:25:00
4270697	102	2014-06-01 09:58:00
4275795	51	2013-10-07 12:39:00
4275795	45	2014-06-29 13:47:00
4276313	63	2013-09-14 10:19:00
4276313	59	2014-07-12 12:09:00
4283392	104	2013-11-16 09:59:00
4283392	100	2014-03-04 14:23:00
4283409	107	2014-01-10 17:03:00
4283409	112	2014-01-28 10:47:00
4284308	101	2013-08-03 15:10:00
4284308	105	2014-02-04 10:52:00
4292369	74	2014-01-27 08:42:00
4292369	77	2014-02-01 09:40:00
4293052	85	2013-07-16 12:59:00
4293052	77	2014-03-31 17:27:00
4296783	68	2014-06-01 10:38:00
4296783	62	2014-07-14 03:01:00
4301765	92	2013-12-28 11:57:00
4301765	81	2014-05-19 14:43:00
4302712	61	2013-12-29 14:19:00
4304421	101	2014-03-18 09:11:00
4304421	84	2014-05-23 16:09:00
4311409	90	2013-11-23 12:22:00
4311409	73	2014-05-24 13:25:00
4311691	85	2014-02-22 13:44:00
4311691	71	2014-07-13 12:09:00
4312737	55	2014-06-07 09:11:00
4312737	53	2014-06-08 10:19:00
4313256	115	2013-09-28 14:36:00
4313256	115	2013-09-28 15:59:00
4324302	88	2013-08-24 16:14:00
4324302	86	2014-07-01 14:49:00
4330079	66	2013-12-20 15:48:00
4330079	77	2014-03-22 10:19:00
4330425	122	2013-08-30 11:47:00
4330425	123	2013-10-28 15:46:00
4331730	41	2014-06-10 08:19:00
4331730	51	2014-06-13 09:33:00
4333436	97	2013-10-04 10:20:00
4333436	90	2014-07-11 09:18:00
4341563	57	2013-09-09 08:26:00
4341563	51	2013-11-18 09:22:00
4350069	63	2013-09-07 10:31:00
4350069	60	2014-04-19 13:21:00
4352577	83	2013-10-18 11:12:00
4352577	87	2014-04-26 11:41:00
4372749	53	2013-09-21 11:04:00
4372749	52	2014-05-12 10:00:00
4381486	86	2013-07-15 11:57:00
4381486	76	2014-05-16 10:15:00
4385231	104	2013-12-13 11:06:00
4385231	96	2014-05-20 08:30:00
4390536	64	2013-11-01 13:35:00
4390536	70	2014-04-27 12:18:00
4403479	94	2013-08-11 14:57:00
4403479	92	2014-02-16 15:23:00
4403809	99	2013-10-14 12:25:00
4403809	93	2014-04-15 12:51:00
4411350	49	2013-08-23 09:07:00
4411350	57	2014-06-20 10:28:00
4418371	74	2013-12-03 11:17:00
4418371	63	2014-02-08 11:00:00
4423956	60	2013-11-08 16:13:00
4423956	64	2014-02-02 13:09:00
4424600	90	2013-08-27 15:28:00
4424600	99	2014-02-18 15:24:00
4430952	107	2013-09-15 08:14:00
4430952	107	2013-10-29 09:16:00
4432486	103	2013-12-02 15:27:00
4432486	117	2014-07-14 17:18:00
4435802	60	2013-11-19 08:12:00
4435802	69	2014-01-05 13:09:00
4437072	77	2013-09-24 09:48:00
4437072	82	2013-12-17 09:33:00
4438898	96	2013-07-29 14:58:00
4438898	113	2014-04-04 10:34:00
4441480	121	2013-10-06 11:56:00
4441480	117	2014-02-02 15:48:00
4442584	47	2013-09-30 10:19:00
4442584	61	2014-06-01 08:46:00
4445671	63	2013-07-22 15:17:00
4445671	71	2013-11-18 15:19:00
4446205	51	2013-10-20 10:17:00
4446205	56	2014-04-27 11:44:00
4450291	91	2013-11-29 10:22:00
4450291	108	2014-04-04 12:26:00
4450671	69	2013-10-01 10:54:00
4450671	79	2014-01-07 11:12:00
4451502	70	2013-09-04 10:35:00
4451502	84	2014-04-26 12:22:00
4455214	67	2014-01-04 14:38:00
4455214	69	2014-06-22 09:49:00
4459513	86	2013-12-27 16:56:00
4459513	76	2014-06-07 20:27:00
4465611	120	2013-07-28 14:50:00
4465611	119	2014-03-10 15:24:00
4468358	43	2014-01-19 15:45:00
4468358	53	2014-06-18 09:12:00
4470520	80	2013-09-06 10:00:00
4470520	87	2014-05-06 10:16:00
4476319	61	2013-07-16 14:41:00
4476319	67	2013-08-12 10:22:00
4477086	90	2013-12-06 11:13:00
4477086	84	2014-04-19 11:38:00
4490576	49	2013-10-11 09:53:00
4490576	55	2014-06-06 10:17:00
4493810	60	2014-02-24 17:36:00
4493810	65	2014-05-26 16:21:00
4498857	81	2013-09-20 11:43:00
4498857	87	2014-01-10 12:23:00
4501653	62	2013-09-06 11:02:00
4501653	68	2013-10-25 13:33:00
4504012	121	2013-10-05 09:40:00
4504012	99	2014-04-05 09:15:00
4515299	42	2014-06-15 12:36:00
4515299	69	2014-06-24 11:39:00
4516487	69	2013-07-15 11:08:00
4516487	69	2014-04-07 10:43:00
4529581	109	2013-09-23 13:37:00
4529581	103	2014-03-01 12:18:00
4532508	106	2013-09-01 11:02:00
4532508	80	2014-01-24 17:45:00
4533423	87	2013-09-06 17:17:00
4533423	85	2014-03-07 17:29:00
4537334	98	2013-08-02 14:38:00
4537334	90	2014-05-02 15:02:00
4540213	83	2013-09-23 14:45:00
4540213	86	2014-02-02 15:40:00
4544355	86	2014-01-28 11:50:00
4544355	75	2014-03-17 11:10:00
4546278	71	2013-10-26 08:58:00
4546278	75	2014-07-12 08:46:00
4549173	54	2013-11-15 09:32:00
4549173	61	2013-12-06 09:30:00
4550569	139	2013-11-17 17:05:00
4550569	138	2014-02-01 16:26:00
4551054	56	2013-10-12 15:00:00
4551054	58	2014-07-06 16:02:00
4552142	44	2013-09-30 08:37:00
4552142	46	2014-04-25 13:52:00
4557061	112	2013-08-10 09:54:00
4557061	108	2013-10-29 08:01:00
4559669	105	2013-09-20 10:07:00
4559669	100	2014-03-21 10:37:00
4563529	76	2013-09-22 10:35:00
4563529	79	2014-05-30 08:48:00
4564957	104	2014-02-15 09:35:00
4567969	77	2013-08-19 11:53:00
4567969	74	2014-06-02 12:49:00
4573421	63	2013-08-12 14:49:00
4573421	63	2013-08-17 10:30:00
4577241	41	2014-03-28 10:35:00
4577241	43	2014-04-14 11:34:00
4580904	68	2013-12-30 12:34:00
4580904	70	2014-01-13 13:39:00
4592091	46	2014-02-28 17:04:00
4592091	57	2014-03-16 18:29:00
4598409	127	2013-10-08 10:46:00
4598409	122	2014-07-06 08:12:00
4601057	59	2014-01-12 11:59:00
4601057	63	2014-04-08 16:17:00
4608838	41	2014-01-19 12:27:00
4608838	46	2014-07-11 10:32:00
4609795	107	2013-07-15 13:43:00
4609795	94	2013-10-25 12:01:00
4610462	6	2014-02-08 14:48:00
4610462	6	2014-06-29 10:14:00
4613021	37	2013-08-13 14:05:00
4613021	39	2014-02-09 12:12:00
4617211	102	2014-03-24 10:42:00
4617211	112	2014-05-12 17:51:00
4618681	85	2013-10-06 13:58:00
4618681	91	2014-02-17 10:34:00
4620859	74	2014-01-05 14:44:00
4620859	73	2014-07-11 17:08:00
4622432	82	2014-02-17 13:07:00
4622432	90	2014-07-12 10:02:00
4633702	57	2013-10-01 13:17:00
4633702	46	2014-01-28 11:14:00
4634445	86	2013-09-03 08:23:00
4634445	80	2014-02-28 08:40:00
4639247	94	2013-08-27 16:43:00
4639247	78	2014-05-16 13:53:00
4642787	52	2014-01-05 16:42:00
4642787	49	2014-04-01 12:52:00
4644866	42	2013-10-21 11:05:00
4644866	50	2014-02-18 16:49:00
4646500	46	2014-02-08 10:11:00
4646500	50	2014-06-10 09:11:00
4649189	98	2013-09-16 13:43:00
4649189	76	2014-06-20 07:33:00
4654221	90	2013-09-03 12:52:00
4661093	92	2013-08-13 09:36:00
4661093	99	2013-11-18 16:18:00
4662173	77	2013-09-27 15:38:00
4662173	81	2013-10-19 10:50:00
4663543	51	2014-06-28 15:24:00
4663543	74	2014-07-01 11:25:00
4672042	70	2013-07-28 09:50:00
4672042	68	2014-05-16 09:56:00
4674558	91	2013-08-03 10:42:00
4674558	81	2014-03-11 08:21:00
4675845	83	2013-09-16 08:36:00
4675845	82	2014-04-19 12:05:00
4683468	72	2013-09-02 10:35:00
4683468	78	2013-10-25 12:47:00
4687733	30	2013-08-03 15:45:00
4687733	28	2013-12-09 13:48:00
4690911	71	2013-09-10 13:25:00
4690911	69	2014-06-14 15:01:00
4691644	92	2013-12-20 12:46:00
4691644	109	2014-07-04 08:10:00
4693615	66	2013-11-30 10:37:00
4693615	66	2014-03-22 11:05:00
4696669	77	2013-11-03 11:58:00
4696669	74	2014-04-07 11:41:00
4698449	73	2013-09-13 13:37:00
4698449	78	2013-12-27 16:05:00
4699679	83	2013-12-21 10:01:00
4699679	88	2014-04-19 14:38:00
4701138	102	2013-07-26 16:39:00
4701138	91	2014-06-20 08:03:00
4703911	91	2013-09-27 11:09:00
4703911	99	2014-06-06 14:42:00
4705561	117	2013-08-10 09:36:00
4705561	120	2014-07-01 12:24:00
4708604	103	2014-02-21 11:09:00
4708604	99	2014-04-12 10:40:00
4708943	100	2014-02-16 11:03:00
4708943	82	2014-05-25 13:12:00
4709404	72	2013-10-08 10:04:00
4709404	63	2014-06-08 08:24:00
4711583	78	2013-09-07 09:22:00
4711583	76	2014-01-04 09:18:00
4722167	117	2013-08-19 15:53:00
4722167	118	2014-02-17 15:34:00
4727224	68	2014-02-15 09:12:00
4727224	55	2014-06-28 11:00:00
4729254	94	2013-08-26 11:22:00
4729254	92	2013-12-23 11:29:00
4731591	109	2013-08-17 12:10:00
4731591	107	2014-05-02 10:50:00
4735665	88	2013-09-03 11:10:00
4735665	83	2014-01-07 10:17:00
4743001	86	2014-01-14 11:28:00
4743001	80	2014-07-01 11:31:00
4743056	64	2013-07-23 14:45:00
4743056	67	2014-05-05 08:47:00
4747488	69	2013-09-06 12:19:00
4747488	58	2013-10-29 09:53:00
4749048	11	2013-11-24 12:20:00
4749048	8	2014-03-14 15:04:00
4750606	62	2014-02-25 13:12:00
4750606	54	2014-05-23 11:33:00
4751365	86	2013-07-20 07:52:00
4751365	87	2013-09-23 10:06:00
4754326	114	2013-09-06 12:49:00
4754326	115	2014-05-11 09:15:00
4757635	74	2013-10-27 10:33:00
4757635	62	2014-02-04 09:30:00
4760540	92	2013-10-01 09:32:00
4760540	93	2014-07-11 08:13:00
4763369	61	2013-09-20 14:10:00
4763369	63	2013-12-31 11:43:00
4767428	110	2014-02-03 13:01:00
4767428	113	2014-06-23 09:21:00
4768311	81	2013-08-23 10:01:00
4768311	97	2014-04-18 14:47:00
4780035	68	2013-09-13 16:26:00
4780035	54	2014-01-10 15:22:00
4785571	41	2013-09-20 09:40:00
4785571	55	2014-03-21 09:00:00
4790074	51	2014-01-18 14:07:00
4790074	46	2014-01-25 11:59:00
4793275	68	2013-09-17 17:09:00
4793275	59	2013-10-14 17:04:00
4794843	12	2013-11-29 11:16:00
4794843	12	2014-04-15 14:43:00
4801194	45	2013-11-22 14:52:00
4801194	40	2014-01-25 11:12:00
4806046	83	2013-08-18 14:34:00
4806046	75	2014-02-25 11:31:00
4811971	101	2013-07-15 16:44:00
4811971	101	2014-07-01 09:23:00
4811979	44	2013-07-30 09:55:00
4811979	52	2013-08-30 12:05:00
4818669	34	2014-03-21 12:38:00
4818669	33	2014-05-30 08:25:00
4822933	109	2013-08-17 15:02:00
4822933	110	2014-01-04 15:44:00
4823569	79	2013-10-01 09:28:00
4823569	73	2014-02-08 15:21:00
4824955	120	2013-08-06 09:45:00
4824955	124	2013-10-29 12:19:00
4835952	53	2013-07-15 10:56:00
4835952	51	2014-03-18 11:09:00
4836011	54	2013-11-03 07:53:00
4836011	72	2014-01-01 09:15:00
4836861	85	2013-08-04 16:35:00
4836861	96	2014-05-23 09:22:00
4846686	55	2013-07-26 12:05:00
[truncated: 40,196 more rows]
